# Supplementary material for: The Incidence and Severity of Post-Vaccination Reactions after Vaccination against COVID-19
Source: Vaccines (Basel). 2021 May 13;9(5):502. doi: 10.3390/vaccines9050502 (PMC8152224; doi:10.3390/vaccines9050502)
Supplement: Supplementary file 1 [file vaccines-09-00502-s001.zip]

Archive with 1 entries (1 files):
- vaccines-1182727-supplementary.pdf
